# Supplementary material for: Species diversity of freshwater shrimp in Henan Province, China, based on morphological characters and COI mitochondrial gene
Source: Ecol Evol. 2021 Jul 13;11(15):10502–14. doi: 10.1002/ece3.7855 (PMC8328406; doi:10.1002/ece3.7855)
Supplement: Supplementary file 2 — Table S1 [file ECE3-11-10502-s002.xlsx]

## Sheet: Table S1 Sampling locations
Table S1 Sampling locations in Henan Province of China
NUM	Sampling Number	Sampling location in Henan Province，China	Latitude	Longitude
1	A01	Zhengzhou	34.7364	113.939
2	A03	Zhengzhou	34.4999	113.711
3	A04	Zhengzhou	34.3576	113.273
4	A05	Zhengzhou	34.7532	113.574
5	C03	Zhengzhou	34.3768	111.635
6	C08(C11)	Luoyang	34.6674	112.61
7	C24(C36)	Luoyang	34.3126	112.432
8	C25	Luoyang	33.9858	112.42
9	D06	Pingdingshan	33.7599	113.136
10	D07	Pingdingshan	33.425	113.369
11	E05	Anyan	35.8515	113.934
12	E08	Anyan	36.3378	113.831
13	E09	Anyan	36.0318	114.098
14	G02	Xinxiang	35.5847	113.592
15	G03	Xinxiang	35.6086	114.011
16	H01	Jiaozuo	35.4668	113.36
17	H03	Jiaozuo	35.2044	113.117
18	H07	Jiaozuo	35.0565	113.414
19	K03	Xuchang	34.1868	113.455
20	K04	Xuchang	34.1875	113.625
21	M01	Sanmenxia	34.0678	110.864
22	M03	Sanmenxia	33.9153	111.126
23	M07	Sanmenxia	34.7694	111.211
24	M08	Sanmenxia	34.7619	111.762
25	M10	Sanmenxia	34.0505	111.065
26	P02	Zhoukou	33.8623	115.357
27	Q06	Zhumadian	33.1069	113.693
28	Q16	Zhumadian	33.0835	114.316
29	Q20	Zhumadian	33.3944	114.034
30	Q22	Zhumadian	32.6492	113.968
31	R01	Nanyang	33.2437	111.021
32	R02	Nanyang	32.9	111.562
33	R14	Nanyang	33.4103	112.46
34	R15	Nanyang	32.9899	112.563
35	R16	Nanyang	33.1167	112.6
36	R17	Nanyang	32.6481	112.826
37	R19	Nanyang	32.5672	112.363
38	S01	Xinyang	31.9318	114.405
39	S04	Xinyang	31.8482	114.235
40	S06	Xinyang	32.1656	114.511
41	S10	Xinyang	31.4504	115.331
42	S13	Xinyang	31.5629	114.83
43	S14	Xinyang	31.7875	115.837
44	S15	Xinyang	32.1804	115.684
45	S16	Xinyang	31.939	113.937
46	U02	Jiyuan	34.9871	112.273
Note：1. The cities represented by the letters refer to the Henan provincial license plate numbers, A:Zhengzhou, C:Luoyang; D:Pingdingshan; E:Anyang; G:Xinxiang; H:Jiaozuo; K:Xuchang; M:Sanmenxia; P:Zhoukou; Q:Zhumadian; R:Nanyang; S:Xinyang; U:Jiyuan; 2. C08(C11) and C24(C36) were sampled repeatedly for the same location
