# Supplementary material for: Species diversity of freshwater shrimp in Henan Province, China, based on morphological characters and COI mitochondrial gene
Source: Ecol Evol. 2021 Jul 13;11(15):10502–14. doi: 10.1002/ece3.7855 (PMC8328406; doi:10.1002/ece3.7855)
Supplement: Supplementary file 3 — Table S2 [file ECE3-11-10502-s001.xlsx]

## Sheet: Table S2 Genbank accession 
Table S2 Genbank accession numbers of the shrimp sequences
Sequence_ID	Organism	Genbank Accessionno	Specimen_voucher	Country	Collection_date
R1401	Macrobrachium maculatum	MW069488	R1401-1	China:Henan	2019.07.18
R1402	Macrobrachium maculatum	MW069489	R1402-1	China:Henan	2019.07.18
R1403	Macrobrachium maculatum	MW069490	R1403-1	China:Henan	2019.07.18
R1404	Macrobrachium maculatum	MW069491	R1404-1	China:Henan	2019.07.18
R1612	Macrobrachium maculatum	MW069492	R1612-1	China:Henan	2019.07.19
R1613	Macrobrachium maculatum	MW069493	R1613-1	China:Henan	2019.07.19
R1903	Macrobrachium maculatum	MW069494	R1903-1	China:Henan	2019.07.16
R1904	Macrobrachium maculatum	MW069495	R1904-1	China:Henan	2019.07.16
S1300	Macrobrachium maculatum	MW069496	S1300+1	China:Henan	2015.08.28
S1301	Macrobrachium maculatum	MW069497	S1301-1	China:Henan	2015.08.28
S1302	Macrobrachium maculatum	MW069498	S1302+1	China:Henan	2015.08.28
S1303	Macrobrachium maculatum	MW069499	S1303+1	China:Henan	2015.08.28
M1005	Macrobrachium maculatum	MW069500	M1005-2	China:Henan	2019.08.08
D0704	Macrobrachium maculatum	MW069501	D0704+3	China:Henan	2017.08.09
Q2200	Macrobrachium maculatum	MW069502	Q2200-3	China:Henan	2018.08.11
S0102	Macrobrachium maculatum	MW069503	S0102+3	China:Henan	2016.04.04
S0112	Macrobrachium maculatum	MW069504	S0112+3	China:Henan	2016.04.04
S0402	Macrobrachium maculatum	MW069505	S0402+3	China:Henan	2016.04.04
S0409	Macrobrachium maculatum	MW069506	S0409+3	China:Henan	2016.04.04
S0410	Macrobrachium maculatum	MW069507	S0410+3	China:Henan	2016.04.04
S0411	Macrobrachium maculatum	MW069508	S0411+3	China:Henan	2016.04.04
S1000	Macrobrachium maculatum	MW069509	S1000+3	China:Henan	2015.08.24
S1400	Macrobrachium maculatum	MW069510	S1400+3	China:Henan	2015.08.20
S1401	Macrobrachium maculatum	MW069511	S1401+3	China:Henan	2015.08.20
E0509	Macrobrachium maculatum	MW069512	E0509-4	China:Henan	2019.07.27
E0510	Macrobrachium maculatum	MW069513	E0510-4	China:Henan	2019.07.27
C2402	Gammarus pisinnus	MW069514	C2402+2	China:Henan	2016.05.13
C3627	Gammarus pisinnus	MW069515	C3627-2	China:Henan	2019.08.12
C3630	Gammarus pisinnus	MW069516	C3630-2	China:Henan	2019.08.12
M0100	Gammarus pisinnus	MW069517	M0100+2	China:Henan	2016.08.10
R1900	Palaemon modestus	MW069518	R1900-1	China:Henan	2019.07.16
A0300	Palaemon modestus	MW069519	A0300-2	China:Henan	2019.08.12
A0405	Palaemon modestus	MW069520	A0405-2	China:Henan	2019.08.12
A0408	Palaemon modestus	MW069521	A0408-2	China:Henan	2019.08.12
A0412	Palaemon modestus	MW069522	A0412-2	China:Henan	2019.08.12
A0417	Palaemon modestus	MW069523	A0417-2	China:Henan	2019.08.12
A0422	Palaemon modestus	MW069524	A0422-2	China:Henan	2019.08.12
C0802	Palaemon modestus	MW069525	C0802+2	China:Henan	2016.06.21
H0709	Palaemon modestus	MW069526	H0709-2	China:Henan	2019.08.05
U0202	Palaemon modestus	MW069527	U0202+2	China:Henan	2016.05.09
D0700	Palaemon modestus	MW069528	D0700+3	China:Henan	2017.08.09
P0204	Palaemon modestus	MW069529	P0204-3	China:Henan	2019.09.04
Q2210	Palaemon modestus	MW069530	Q2210-3	China:Henan	2019.08.11
Q2211	Palaemon modestus	MW069531	Q2211-3	China:Henan	2019.08.11
Q2213	Palaemon modestus	MW069532	Q2213-3	China:Henan	2019.08.11
E0519	Palaemon modestus	MW069533	E0519-4	China:Henan	2019.07.27
E0522	Palaemon modestus	MW069534	E0522-4	China:Henan	2019.07.27
E0801	Palaemon modestus	MW069535	E0801-4	China:Henan	2019.08.13
E0802	Palaemon modestus	MW069536	E0802-4	China:Henan	2019.08.13
C1101	Palaemon modestus	MW069537	C1101+2	China:Henan	2016.06.21
C1107	Palaemon modestus	MW069538	C1107+2	China:Henan	2016.06.21
R1400	Macrobrachium nipponense	MW069539	R1400-1	China:Henan	2019.07.18
R1405	Macrobrachium nipponense	MW069540	R1405-1	China:Henan	2019.07.18
R1406	Macrobrachium nipponense	MW069541	R1406-1	China:Henan	2019.07.18
R1407	Macrobrachium nipponense	MW069542	R1407-1	China:Henan	2019.07.18
R1502	Macrobrachium nipponense	MW069543	R1502-1	China:Henan	2019.07.18
R1503	Macrobrachium nipponense	MW069544	R1503-1	China:Henan	2019.07.18
R1504	Macrobrachium nipponense	MW069545	R1504-1	China:Henan	2019.07.18
R1505	Macrobrachium nipponense	MW069546	R1505-1	China:Henan	2019.07.18
R1507	Macrobrachium nipponense	MW069547	R1507-1	China:Henan	2019.07.18
R1905	Macrobrachium nipponense	MW069548	R1905-1	China:Henan	2019.07.16
R1909	Macrobrachium nipponense	MW069549	R1909-1	China:Henan	2019.07.16
A0101	Macrobrachium nipponense	MW069550	A0101-2	China:Henan	2018.10.01
A0103	Macrobrachium nipponense	MW069551	A0103-2	China:Henan	2018.10.01
A0107	Macrobrachium nipponense	MW069552	A0107-2	China:Henan	2018.10.01
A0109	Macrobrachium nipponense	MW069553	A0109-2	China:Henan	2018.10.01
A0301	Macrobrachium nipponense	MW069554	A0301-2	China:Henan	2019.08.12
A0302	Macrobrachium nipponense	MW069555	A0302-2	China:Henan	2019.08.12
A0307	Macrobrachium nipponense	MW069556	A0307-2	China:Henan	2019.08.12
A0313	Macrobrachium nipponense	MW069557	A0313-2	China:Henan	2019.08.12
A0410	Macrobrachium nipponense	MW069558	A0410-2	China:Henan	2019.08.12
A0411	Macrobrachium nipponense	MW069559	A0411-2	China:Henan	2019.08.12
A0425	Macrobrachium nipponense	MW069560	A0425-2	China:Henan	2019.08.12
A0500	Macrobrachium nipponense	MW069561	A0500-2	China:Henan	2019.08.12
A0512	Macrobrachium nipponense	MW069562	A0512-2	China:Henan	2019.08.12
C3603	Macrobrachium nipponense	MW069563	C3603-2	China:Henan	2019.08.12
C3607	Macrobrachium nipponense	MW069564	C3607-2	China:Henan	2019.08.12
C3608	Macrobrachium nipponense	MW069565	C3608-2	China:Henan	2019.08.12
C3609	Macrobrachium nipponense	MW069566	C3609-2	China:Henan	2019.08.12
H0702	Macrobrachium nipponense	MW069567	H0702-2	China:Henan	2019.08.05
H0704	Macrobrachium nipponense	MW069568	H0704-2	China:Henan	2019.08.05
H0706	Macrobrachium nipponense	MW069569	H0706-2	China:Henan	2019.08.05
M0700	Macrobrachium nipponense	MW069570	M0700-2	China:Henan	2019.08.07
M0703	Macrobrachium nipponense	MW069571	M0703-2	China:Henan	2019.08.07
M0704	Macrobrachium nipponense	MW069572	M0704-2	China:Henan	2019.08.07
M0705	Macrobrachium nipponense	MW069573	M0705-2	China:Henan	2019.08.07
M0808	Macrobrachium nipponense	MW069574	M0808-2	China:Henan	2019.08.07
M0809	Macrobrachium nipponense	MW069575	M0809-2	China:Henan	2019.08.07
M0811	Macrobrachium nipponense	MW069576	M0811-2	China:Henan	2019.08.07
M0817	Macrobrachium nipponense	MW069577	M0817-2	China:Henan	2019.08.07
U0201	Macrobrachium nipponense	MW069578	U0201+2	China:Henan	2016.05.09
D0601	Macrobrachium nipponense	MW069579	D0601+3	China:Henan	2017.08.25
D0603	Macrobrachium nipponense	MW069580	D0603+3	China:Henan	2017.08.25
D0607	Macrobrachium nipponense	MW069581	D0607+3	China:Henan	2017.08.25
K0326	Macrobrachium nipponense	MW069582	K0326+3	China:Henan	2017.09.02
P0202	Macrobrachium nipponense	MW069583	P0202-2	China:Henan	2019.09.04
P0207	Macrobrachium nipponense	MW069584	P0207-2	China:Henan	2019.09.04
Q0600	Macrobrachium nipponense	MW069585	Q0600+3	China:Henan	2017.10.15
Q0602	Macrobrachium nipponense	MW069586	Q0602+3	China:Henan	2017.10.15
Q0603	Macrobrachium nipponense	MW069587	Q0603+3	China:Henan	2017.10.15
Q2000	Macrobrachium nipponense	MW069588	Q2000-3	China:Henan	2019.08.10
Q2002	Macrobrachium nipponense	MW069589	Q2002-3	China:Henan	2019.08.10
Q2004	Macrobrachium nipponense	MW069590	Q2004-3	China:Henan	2019.08.10
Q2214	Macrobrachium nipponense	MW069591	Q2214-3	China:Henan	2019.08.11
Q2215	Macrobrachium nipponense	MW069592	Q2215-3	China:Henan	2019.08.11
Q2216	Macrobrachium nipponense	MW069593	Q2216-3	China:Henan	2019.08.11
Q2218	Macrobrachium nipponense	MW069594	Q2218-3	China:Henan	2019.08.11
S0605	Macrobrachium nipponense	MW069595	S0605-3	China:Henan	2016.04.05
E0505	Macrobrachium nipponense	MW069596	E0505-4	China:Henan	2019.07.27
E0515	Macrobrachium nipponense	MW069597	E0515-4	China:Henan	2019.07.27
G0303	Macrobrachium nipponense	MW069598	G0303-4	China:Henan	2019.09.05
G0304	Macrobrachium nipponense	MW069599	G0304-4	China:Henan	2019.09.05
G0305	Macrobrachium nipponense	MW069600	G0305-4	China:Henan	2019.09.05
R1500	Caridina nilotica gracilipes	MW069601	R1500-1	China:Henan	2019.07.18
D0604	Caridina nilotica gracilipes	MW069602	D0604+3	China:Henan	2018.08.25
K0304	Caridina nilotica gracilipes	MW069603	K0304+3	China:Henan	2017.09.02
M0805	Procambarus clarkii	MW069604	M0805-2	China:Henan	2019.08.07
R1600	Procambarus clarkii	MW069605	R1600-1	China:Henan	2019.07.19
R1601	Procambarus clarkii	MW069606	R1601-1	China:Henan	2019.07.19
R1603	Procambarus clarkii	MW069607	R1603-1	China:Henan	2019.07.19
R1605	Procambarus clarkii	MW069608	R1605-1	China:Henan	2019.07.19
C0301	Neocaridina davidi koreana	MW069609	C0301+2	China:Henan	2016.07.10
E0500	Neocaridina davidi koreana	MW069610	E0500-4	China:Henan	2019.07.27
E0908	Neocaridina davidi koreana	MW069611	E0908-4	China:Henan	2019.08.17
H0300	Neocaridina davidi koreana	MW069612	H0300+2	China:Henan	2016.04.17
H0301	Neocaridina davidi koreana	MW069613	H0301+2	China:Henan	2016.04.17
H0302	Neocaridina davidi koreana	MW069614	H0302+2	China:Henan	2016.04.17
H0303	Neocaridina davidi koreana	MW069615	H0303+2	China:Henan	2016.04.17
K0308	Neocaridina davidi koreana	MW069616	K0308+3	China:Henan	2017.09.02
K0400	Neocaridina davidi koreana	MW069617	K0400+3	China:Henan	2019.09.01
S0100	Neocaridina davidi koreana	MW069618	S0100+3	China:Henan	2016.04.04
S0103	Neocaridina davidi koreana	MW069619	S0103+3	China:Henan	2016.04.04
S0104	Neocaridina davidi koreana	MW069620	S0104+3	China:Henan	2016.04.04
S0105	Neocaridina davidi koreana	MW069621	S0105+3	China:Henan	2016.04.04
S0109	Neocaridina davidi koreana	MW069622	S0109+3	China:Henan	2016.04.04
C2503	Neocaridina davidi davidi	MW069623	C2503+3	China:Henan	2016.05.14
E0910	Neocaridina davidi davidi	MW069624	E0910-4	China:Henan	2019.08.17
G0307	Neocaridina davidi davidi	MW069625	G0307-4	China:Henan	2019.09.05
G0308	Neocaridina davidi davidi	MW069626	G0308-4	China:Henan	2019.09.05
G0310	Neocaridina davidi davidi	MW069627	G0310-4	China:Henan	2019.09.05
C0300	Neocaridina denticulata	MW069628	C0300+2	China:Henan	2016.07.10
C0302	Neocaridina denticulata	MW069629	C0302+2	China:Henan	2016.07.10
C0303	Neocaridina denticulata	MW069630	C0303+2	China:Henan	2016.07.10
C0800	Neocaridina denticulata	MW069631	C0800+2	China:Henan	2016.06.21
C0801	Neocaridina denticulata	MW069632	C0801+2	China:Henan	2016.06.21
C0804	Neocaridina denticulata	MW069633	C0804+2	China:Henan	2016.06.21
C1104	Neocaridina denticulata	MW069634	C1104+2	China:Henan	2016.06.21
C1106	Neocaridina denticulata	MW069635	C1106+2	China:Henan	2016.06.21
C1112	Neocaridina denticulata	MW069636	C1112+2	China:Henan	2016.06.21
C1115	Neocaridina denticulata	MW069637	C1115+2	China:Henan	2016.06.21
C2400	Neocaridina denticulata	MW069638	C2400+2	China:Henan	2016.05.13
C2502	Neocaridina denticulata	MW069639	C2502+3	China:Henan	2016.05.14
C3613	Neocaridina denticulata	MW069640	C3613-2	China:Henan	2019.08.12
C3614	Neocaridina denticulata	MW069641	C3614-2	China:Henan	2019.08.12
C3618	Neocaridina denticulata	MW069642	C3618-2	China:Henan	2019.08.12
C3622	Neocaridina denticulata	MW069643	C3622-2	China:Henan	2019.08.12
E0808	Neocaridina denticulata	MW069644	E0808-4	China:Henan	2019.08.13
E0810	Neocaridina denticulata	MW069645	E0810-4	China:Henan	2019.08.13
E0811	Neocaridina denticulata	MW069646	E0811-4	China:Henan	2019.08.13
E0815	Neocaridina denticulata	MW069647	E0815-4	China:Henan	2019.08.13
E0907	Neocaridina denticulata	MW069648	E0907-4	China:Henan	2019.08.17
E0909	Neocaridina denticulata	MW069649	E0909-4	China:Henan	2019.08.17
G0201	Neocaridina denticulata	MW069650	G0201+4	China:Henan	2015.11.04
G0202	Neocaridina denticulata	MW069651	G0202+4	China:Henan	2015.11.04
H0101	Neocaridina denticulata	MW069652	H0101+4	China:Henan	2016.09.13
M0300	Neocaridina denticulata	MW069653	M0300+2	China:Henan	2016.08.05
M0302	Neocaridina denticulata	MW069654	M0302+2	China:Henan	2016.08.05
M0304	Neocaridina denticulata	MW069655	M0304+2	China:Henan	2016.08.05
M0305	Neocaridina denticulata	MW069656	M0305+2	China:Henan	2016.08.05
Q0604	Neocaridina denticulata	MW069657	Q0604+3	China:Henan	2017.10.15
Q0605	Neocaridina denticulata	MW069658	Q0605+3	China:Henan	2017.10.15
Q0609	Neocaridina denticulata	MW069659	Q0609+3	China:Henan	2017.10.15
Q0610	Neocaridina denticulata	MW069660	Q0610+3	China:Henan	2017.10.15
R0100	Neocaridina denticulata	MW069661	R0100+1	China:Henan	2016.10.17
R0101	Neocaridina denticulata	MW069662	R0101+1	China:Henan	2016.10.17
R0102	Neocaridina denticulata	MW069663	R0102+1	China:Henan	2016.10.17
R0200	Neocaridina denticulata	MW069664	R0200+1	China:Henan	2016.10.17
R1606	Neocaridina denticulata	MW069665	R1606-1	China:Henan	2019.07.19
R1607	Neocaridina denticulata	MW069666	R1607-1	China:Henan	2019.07.19
R1608	Neocaridina denticulata	MW069667	R1608-1	China:Henan	2019.07.19
R1611	Neocaridina denticulata	MW069668	R1611-1	China:Henan	2019.07.19
R1614	Neocaridina denticulata	MW069669	R1614-1	China:Henan	2019.07.19
S0415	Neocaridina denticulata	MW069670	S0415+3	China:Henan	2016.04.04
M0301	Neocaridina ikiensis	MW069671	M0301+2	China:Henan	2016.08.05
S0400	Neocaridina palmata	MW069672	S0400+3	China:Henan	2016.04.04
R1901	Palaemon modestus	MW069673	R1901-1	China:Henan	2019.07.16
A0419	Palaemon modestus	MW069674	A0419-2	China:Henan	2019.08.12
A0513	Palaemon modestus	MW069675	A0513-2	China:Henan	2019.08.12
A0514	Palaemon modestus	MW069676	A0514-2	China:Henan	2019.08.12
A0515	Palaemon modestus	MW069677	A0515-2	China:Henan	2019.08.12
A0516	Palaemon modestus	MW069678	A0516-2	China:Henan	2019.08.12
H0707	Palaemon modestus	MW069679	H0707-2	China:Henan	2019.08.05
M1004	Palaemon modestus	MW069680	M1004-2	China:Henan	2019.08.08
U0203	Palaemon modestus	MW069681	U0203+2	China:Henan	2016.05.09
D0702	Palaemon modestus	MW069682	D0702+3	China:Henan	2017.08.09
Q2006	Palaemon modestus	MW069683	Q2006-3	China:Henan	2019.08.10
Q2007	Palaemon modestus	MW069684	Q2007-3	China:Henan	2019.08.10
Q2010	Palaemon modestus	MW069685	Q2010-3	China:Henan	2019.08.10
Q2011	Palaemon modestus	MW069686	Q2011-3	China:Henan	2019.08.10
Q2207	Palaemon modestus	MW069687	Q2207-3	China:Henan	2019.08.11
Q2208	Palaemon modestus	MW069688	Q2208-3	China:Henan	2019.08.11
Q2209	Palaemon modestus	MW069689	Q2209-3	China:Henan	2019.08.11
Q2212	Palaemon modestus	MW069690	Q2212-3	China:Henan	2019.08.11
E0517	Palaemon modestus	MW069691	E0517-4	China:Henan	2019.07.27
E0518	Palaemon modestus	MW069692	E0518-4	China:Henan	2019.07.27
E0520	Palaemon modestus	MW069693	E0520-4	China:Henan	2019.07.27
E0521	Palaemon modestus	MW069694	E0521-4	China:Henan	2019.07.27
E0800	Palaemon modestus	MW069695	E0800-4	China:Henan	2019.08.13
E0803	Palaemon modestus	MW069696	E0803-4	China:Henan	2019.08.13
E0804	Palaemon modestus	MW069697	E0804-4	China:Henan	2019.08.13
C1102	Palaemon modestus	MW069698	C1102+2	China:Henan	2016.06.21
K0300	Palaemon sinensis	MW069699	K0300+3	China:Henan	2017.09.02
K0305	Palaemon sinensis	MW069700	K0305+3	China:Henan	2017.09.02
K0310	Palaemon sinensis	MW069701	K0310+3	China:Henan	2017.09.02
K0318	Palaemon sinensis	MW069702	K0318+3	China:Henan	2017.09.02
K0325	Palaemon sinensis	MW069703	K0325+3	China:Henan	2017.09.02
E0508	Palaemon sinensis	MW069704	E0508-4	China:Henan	2019.07.27
E0511	Palaemon sinensis	MW069705	E0511-4	China:Henan	2019.07.27
E0512	Palaemon sinensis	MW069706	E0512-4	China:Henan	2019.07.27
E0513	Palaemon sinensis	MW069707	E0513-4	China:Henan	2019.07.27
E0805	Palaemon sinensis	MW069708	E0805-4	China:Henan	2019.08.13
E0806	Palaemon sinensis	MW069709	E0806-4	China:Henan	2019.08.13
